# Supplementary material for: An Inventory of CiaR-Dependent Small Regulatory RNAs in Streptococci
Source: Front Microbiol. 2021 May 25;12:669396. doi: 10.3389/fmicb.2021.669396 (PMC8186281; doi:10.3389/fmicb.2021.669396)
Supplement: Supplementary Table 1 — Streptococcus csRNAs sequences. [file Table_1.XLSX]

## Sheet: Feuil1
Species	Strain	csRNA	sequence	location
S. pneumoniae	R6	csRNA1	ATTAAATAAAGACCTCCTAACTTTATTTAATAAAATCCTAAACTTTTTTCATCACAATCTCCTAATGAAGCCACCCAATCAGGTGGCTTTTTT	231142..231234
		csRNA2	ATTAAATAAAGACCTCCTAACTTTATTTAATAAAATCCTAAACTTTTCTTTTTCATAATAATCTCCCTTAACTCCACCCAATCAGGTGGAGTTTTT	231330..231425
		csRNA3	GTTACAAGAAGACCTCCTAACTTGTTGTAACAAATATCCTAAACTTTTCTTTTTCATAATAATCTCCCTATAGAGTCACCGCATTCGGTGGCTTTTTT	23968..24065
		csRNA4	CATAAGTTAAGAAGACCTTAACTTAAACTCCTAAAACTTTTTCATAATAATCTCCCTATAAAAATAAAGTCGCCCAATCAGGCGGCTTATTT	233713..233804
		csRNA5	ATTAAATAAAGACCTCCTAATATTATTTGAAACAGATAACACTGAATTAGTTTGAATTTGATTTTCATCTAATATCTTTATTTAATGAACTCCTAAACTTTTTCATAATAATCTCCTTCAAAAGTCGCCTGTATGGGTGGCTTTTAT	212277..212423
S. agalactiae	NEM316	csRNA10	ATCCTAAAATAAGCGGTTTATCCTAGCCGTTAGGAAAATATTATCCTAAATTATTTTCCTTTTTCATAAATCTCCTGAGAAAAGTTAATAACTTTTCTCAACCCTTTTTCCAACCCACTATCGCTACCGGTGCTAGTGGG	459709-459565
		csRNA11	ATCCTAAATAAACTTTTCTTTTCATGTTCTTTGTTTTACTGATGAAGAACAATCTCCTAATATTTGCAACTCATAATGATTTGAGTTGCA	622777-622872
		csRNA12	ATCCTAAACTTTTTTCATAAAATCTCCAGAAAGAACACTAAGTATTTTGGTGTTTTTTCTATTTTGAAAGCATACTGCAACTACGAAAAACCAGAAAGTTAATACTTTCTGG	1755431-1755367
		csRNA13	ATCCTAAAACTTTTCTTTTCATAAATCTCCAACAAACACCTTGTCTACCGCAAGGTGTTTGTTTTTGCTTCTAGTTTATCGTTTCTGACAATTTAAATGTCAGATAGTTGTTTGAATGTCTACTTTATGCTAATATAACCCTAATATCATACGACCTACACTCGTTACGCACTAGAAAGTAAATTACATGATTTCATTTGAAAATGTTAGTAAATCAT	2160062-2160280
S. mitis	B6	csRNA1	ATTAAATAAAGACCTCCTAACTTTATTTAATGAAATCCTAAAACTTTTTTCATCATAATCTCCTAATGAAGTCACCCAATCAGGTGGCTTTTTT	1936548-1936455
		csRNA2	ATTAAATAAAGACCTCCTAACTTTATTTAATAAAATCCTAAACTTTTCTTTTTCATAATAATCTCCCTTAACTCCACCCAATCAGGTGGAGTTTTTT	1936359-1936263
		csRNA3	GTTACAAGAAGACCTCCTAACTTGTTGTAACAAATATCCTAAACTTTTCTTTTTCATAATAATCTCCCTATAAAGTCACCGCATTCGGTGGCTTTTTTT	23857-23955
		csRNA4	ATAAGTTAAGAAGACCTTAACTTAAACTCCTAAAACTTTTTCATAATAATCTCCCTATAAAAAATAAAGTCGCCCAATCAGGCGGCTTATTTTTTT	1932077-1931982
		csRNA5	ATTAAATAAAGACCTCCTAATATTATTTGAAACAGATAACTCTGATTTAGTTTGAATTTGATTTTCATCTAATATCTTTATTTAATAGAACTCCTAAACTTTTTCATAATAATCTCCTGCAAAAGTCACCTGTCTGGGTGGCTTTT	1944227-1944082
S. mitis	SF100	csRNA2	ATTAAATAAAGACCTCCTAACTTTATTTAATGAAATCCTAAACTTTTCTTTTTCATAATAATCTCCCTAAAGAGGCCACCCAATCAGGTGGCTTTTTT	2967-2870
		csRNA6	ATTAAATAAAGACCTCCTAATACTCTTCGAAAATCTCATCAACCTTCGTTAGAGTCGACTTAACTAACGATAGTTATGCTTGCATCTATCTGCCTAGTCTGATTTCGATTTTCATTGAGTACCCTTTATTTAATGAAATCCCAAACTTTTCTTTTTCATCATAATCTCCTAAAGAAGTCACCCAATCAGGTGGCTTTTTT	3271-3071
S. oralis	Uo5	csRNA1	ATTAAATAAAGACCTCCTAACTTTATTTAATAGAAATCCTAAACTTTTTCATAATAATCTCCTAGGGAAGCTACCATGAGGGTAGCTTTTCTTTT	1724567-1724473
		csRNA2	ATTAAATAAAGACCTCCTAACTTTATTTAATGAAATCCTAAACTTTTCTTTTTCATAATAATCTCCCTAAAGAAGCCACCCAATCAGGTGGCTTTTTT	1714371-1714274
		csRNA3	AGTTACAAGAAGACCTCCTAACTTGTTGTAACAAATATCCTAAACTTTTCTTTTTCATAATAATCTCCCTATTAAGTCACCCCATTGGGTGGCTTTTTTT	21777-21876
		csRNA4	ATAAGTTAAGAGAAACTTAACTTAAACTCCTAAAACTTTTTCATAATAATCTCCCTATAAAATAAAGTCGCCCAATCAGGCGGCTTATTTTTT	1712653-1712561
		csRNA6	ATTAGATAAAGACCTCCTAATACTCTTCGAAAATCTCACCAGCCTTCGTTAGAGTCGACTTAGCTAACTATCGTTACGCTTGCGTCTATCTGCCTAGTCTGATTTCGATTTTCATTGAGTACCCTTTATTTAATGAAATCCCAAACTTTTCTTTTTCATCATAATCTCCTAAAGAAGTCACCCAATCAGGTGGCTTTTTT	1714673-1714474
S. sanguinis	SK36	csRNA1-1	ATCAAATGAAGCCCCCTAACTTTGTTTGATAATCCTAAACTTTTTCATAATAATCTCCCATAAAGGCCACCCAATCCGGTGGTCTTTTT	65114..65202
		csRNA1-2	ATCAAATGAAGACCTCCTAACTTTATTTGATAGAAATCCTAAACTTTTTCATAATAATCTCCCATAAAGGCCACCCAATCCGGTGGTCTTTTT	65322..65414
		csRNA1-3	GCAAAAGCCACCACTGGGGTGACTTTCAGGAGATTATTATGAAAAAGTTTAGGATTTTTAAACAAAGTTAGGAGGTCTTTGTTTATG	2183910..2183996
		csRNA2	AAAAAAACCGCCAATTGGGCGGTTCTTATAGGGAGATTATTATGAAAAAGAAAAGTTTTAGGATTTCTAAACAAAGTTAGGAGATCTTTGTTTATG	2160796..2160891
		csRNA7	AAGTTAAGAAATTAACTTAACTCCTAAAACTTTTTTCTTTTTAAAAAATAATCTCCCTACAAAAAGCCACCAAACGGTGGTTTTT	67110-67194
		csRNA8	AAATCAAAGAAAGAGGTGGGACCAATGACAATGTAAACATCCCTTAAAATCCTGTAATCAAAGCTTGAAGACTAGAAGACCTGCGAGGTATGTGTTTCTCAAAGAATAATTTAGAATTTTTTCATCATAAATCTCCTAACAAATCACAAGCTTCACCCAATTGGTGAAGTTTTTTT	545784-545959
S. pyogenes	MGAS315	csRNA14	AGCCGAAAAATAATTTCTTTTTACAGAACTCCTAATAGGAATCTTGGTTTACCAAGGTTCTTATTTTT	1276812-1276745
		csRNA15	ATCCTAAAAAGCGGTTTACCTAAACCGTTGGGAGAATAGGTTTTCCCCTTGTTTTCCCTTTTCATAAATCTCCTGGGCACCTATCCTCGTAGGTGCCCTCCCTTGTTTAAACCTGACCAGTTAACCGGCTGGTTAGGTTTTT	188268-188127
		csRNA25	ATTCCTTAATAGGATAAGTATTTGGTTGTAGAAGTATCGTCTTAAACTAATGCTATCTCAACCCGATTCCCATCTTATTCACCCCTCCTATACCGATAAGGTCTCACAAAGTGTGAGACCTTATTTTTT	1784361-1784233
S. gordonii	str. Challis substr. CH1	csRNA1	AAAAAAGCCACCGATGGTGACTTTTGGGGAGATTATTATGAAAAAGATTAGGATACTATCAAATAAAATTAGGAGTTTTTATTTGAT	1360019..1360105
		csRNA2-1	CATAAACAAAGACCTCCTAACTTTGTTTAGAAATCCTAAAACTTTTCTTTTTCATAATAATCTCCCTATAAGAACCGCCCAATTGGCGGTTTTTTT	179825..179920
		csRNA2-2	AAGAAAACCACCTTTCAAGGTGGTTTTCGGGAGATTATTATGAAAAAGAAAAGTTTTAGGATTTCTAAACAAAGTTAGGAGATCTTTGTTTATG	2038787..2038880
		csRNA7	CATAAGTTAAGAATACTTAGCTTGAACTCCTAAAACTTTTCTTTTTCATAATAATCTCCCTAAAAGACCACCCAATCAGGTGGTCTTTTC	116690..116779
		csRNA21	ATCCTAAAATTTTTCATAATCTCCTAAAAAGCTCCCAAGATTCTTGGTGGCTTTTTTT	161804-161861
		csRNA22	ATCTTAAAAGAAAAGAGGACAGTCCAATGACAATAAATAATCATAGCTCCCCAAACTTTTCACTTTTCCCCACTCAAGAAACATAAGTAGTAAAAAGCAAAAGCAGCAAATAAAATATTTAAAAAAATTTTTTCATCTAAATCTCCTAAATTAAATAAATAAATCTGAAAGAGCTGGAAGTTTTAAACTTCCAGCTCTTTTT	1721745-1721543
S. mutans	UA159	csRNA23-1	ATCCTAGCAATAGGAATCCTAAAACTTTTCTTTTTCATAAATCTCCTAAAAAGCCCGCTTCAAGCGGGTTTTTCATTTT	44425-44503
		csRNA23-2	ATCCTAGCAATAGGAATCCTAAAACTTTTCTTTTTCATAAATCTCCTAAGAATCTCAGTCCATTCGGACTGGGATTTTTTT	1501299-1501219
		csRNA24	ATCCTAAAACAACCACTTCCCCAAGTGGTTGGGGAGATAAACTTTCCTATTTTATTTCCCCTTTTTCATAAATCTCCTGGGCATTCAATGAAATTGGATGCCCTTCCCTTTTTCTTAAAAAACCTTGCAGACTTAAATCTGCAAGGTTTTTT	303857-303706
S. gallolyticus	UCN34	csRNA9	ATCCTAAAACTTTTCTTTTTCATAATCTCAAAAAGATAGCCCTGATTCGTCGGGGCTGTTTTT	679884-679822
		csRNA18	ATCCTAAAACTTTTCTTTTTCATAATCTCCAGCGAGAGCACTGTTCATGCAGTGTTCTCGCTTTTT	2864-2929
		csRNA38	ATCCTAAATAGCGGTTCTCCCAAACCGCTGGGAATAGGCTCTTTTGGGAGTTATTCCCTTTTCATAAATCTCCTGGACATGGTTGAGAAATCATGTCCTTCCCTTTTTAAGCCGCTAACTCCCAATAGCGGCTTTTTT	2175160-2175297
		csRNA39	ATTCCTAAAACTTTCACAGCTGGCTTTGCTAGCTAACGTTCACTTTAGCACCTCCCAAGCTAAGTGAATGTATCTTTTTCATAATCTCCTTAAAGTCTAGCCTCTAGCTAGGCTTTTT	2189828-2189945
		csRNA40-1	AATCCTAAAACTTTTCTTTTTCATAATCTCCTGAAAGGGCTCCGCTAGCGGGGTTCTTTCTTTTT	51782-51718
		csRNA40-2	AATCCTAAAACTTTTCTTTTTCATAATCTCCTGAAAGAACTCCGCTAGTGGGGTTCTTTCTTTTTCGTTTT	2266270-2266200
S. dysgalactiae subsp. equisimilus	GGS_124	csRNA14	AGCCGAAAAATAATTTCTTTTTACAGAACTCCTAATAGGAATCTTGGTTTACCAAGGTTCTTATTTTT	1514790-1514723
		csRNA15	ATCCTAAAAAGCGGTTTACCCAAACCGTTGGGAGAATAGGATTTCCCTTGTTTTCCCTTTTCATAAATCTCCTGGGCACCTATCCTCTTAGGTGCCCTCCCTTATTAAGCCTAATCAGTTCGCCGACTGGTTAGGCTTTTT	1916876-1917016
		csRNA16	ATCCTTAATCGAATAAGTGTTTGGACGACAGGGAGAGGAGTTATTAACACCTTTCTCTTAGACCGAAACTCATCTTATTCATCCCCTCCTACTTGATAAGGTCTCGCATGAGCGAGGCCTTATTGTT	1975022-1974896
		csRNA17	ATCCTAAACTTTTTCTTTTTCAGAAATCTCATATTCTCCTAAAACAATTTCTTATTCCATTGCTTTAGGAGAGTATTTAAAAAAGTAGCCTTGACCAGTGTCAGAGCTACTTTTTTT	1975620-1975736
S. equi subsp. equi	4047	csRNA18	ATCCTAAATTTTTCTTTTTCATAAATCTCCTGCAAAAGCCTTGATTTTGT	194835-194786
		csRNA17	ATCCTAAATAATTGGTTACCTAATGATAACTAATTTTTTCATAACCTCCTTCCTAAAAACGATGTCAGGGCAGTCAGGATTGATTGCTGTTATGGCATCGTTTTT	200539-200643
S. equi subsp. zooepidemicus	MGCS10565	csRNA18	ATCCTAAATTTTTCTTTTTCATAAATCTCCTGCAAAAGCCTTGATTTATCAGGGCTTTTGCTTTTTT	159514-159448
		csRNA19	ATCCTAAATAATTGGTTACCTAATGATAACTAATTTTTTTATAACCTCCTTCCTAAAAACGATGTCAGGGCAGTCGGGATTGATTGCTGTTATGGCATCGTTTTT	164153-164257
		csRNA20	ATCCTAAATAGAGCGGTTCTTCACCAGACCGCCGGGAGAATGGAATCCCTCGTTTTCCCTTTTCATAATCTCCCGGGCCTCTAGTGCTTTTGCGCTAGAGGTCTTTTT	236846-236739
S. suis	05ZYH33	csRNA26	AAGCTAGAAATAGCGAGACTTTTACTGAAATAGTTTCAATATCGTCATCCGTAAGAGCTAAAGCTCAAACGGCTGGCATATCTTTTCAATCCTTATCTCTAAGTCGCAAGCGACAAGGACTAGGGATTATATAATCTCCTGAGAATACTGGACTCACTGAGTCTGGTATTTT	52590-52761
		csRNA27	AAGCTAGAAATAGCGAACAACTTTCTTTTTCATATAATCTCCTAGAGAACAGTCGGCCGCGGTCGGCTGTTTT	278732-278804
		csRNA28	ATTCTTTTTCATATAATCTCCACGGAAGCAGTCGACATGTTCGGCTGTTTTCATTTTT	352037-352094
S. uberis	0140J	csRNA29	ATCCTAGCAATAGGAACCCTAATAATTCTTTTTTCATAAACCTCCTAAGACTTAAAAAACTAGCTTTTAATGGCTAGTTTTTTT	46527-46610
		csRNA30	ATCCTAGCAATAGGACCCCTAATAATTCTTCTTTTCATAAACCTCCTAGTAGAAAAAACGACCCTTACCCGAGGGTCGTTTTT	54985-55067
		csRNA31	ATCCTAAAAATAACTTTTTTCATAAATCTCACAAAAGACCTCCAACATATCCTGTTGGAGGTCTTTT	64276-64210
		csRNA32	ATCCTAAATAACGGTCTCCCAAACCGTTGGGGAAGATAAGTTCCCTCTTATCTCCCTTTTCATAAATCTCCTGAGCATCCTAGCAATAGGATGCTCACACTTTTAAAAAACAGACTCTTTTATCAGAGTCTGTTTTTTTT	1675433-1675572
S. thermophilus	CNRZ1066	csRNA33	ATCCTAAAACTTTTCTTTTTCATAAATCTCCTGAGAGGGTCGACTAGTGTCGATCCTCTTATTTTT	8588-8653
		csRNA34	ATCCTAAAAAACTTTTTTTCATAAATCTCCTAAAATAACTGCACCCCAAAAGTTAGACAGAAAAATCTAACTTTTGGGGTGTTTT	42534-42618
		csRNA35	ATCCTAAATAACTTTTTTCATTTTCATAATCTCCTAAGAGGCGGTCCAAGTGGTCGCCTTTTTT	44784-44847
		csRNA36	ATCCTAGTAAAGCAGCTAGCTTTTGTGAGCTAGAAGGTGAACATAATTTTTTCATAACAAATTTCCCCTAAGAAAGTCTAGCAATCTAGGCTTTTTT	51297-51393
		csRNA37	CCCCTAAATAACTTTTACTGAACACTTTTCAGTAAGTCTCGTTGGCTTACACTTTTTGTAGAACAACGAACTTTTCTTTTTCATAATCTCCAAAAGAGCTCAACATGATGTGTTGGGTTCTTTTTTT	51629-51755
S. thermophilus	St0 plasmid pSt0	csRNA9	ATCCTAAAACTTTTCTTTTTCATAAATCTCCTAAAAGCCCACATACGTCGGGCTTTTTTT	677-736
S. lutetiensis	33	csRNA9	ATCCTAAAACTTTTCTTTTTCATAATCTC
		csRNA18	ATCCTAAAACTTTTCTTTTTCATAATCTCCAGCAAGAGCACTGTATAGACAGTGTTCTTGCTTTTT	2894-2959
		csRNA38	ATCCTAAATAGCGGTTCTCCCAAACCGCTGGGAATTGGCTCTTTTGGAGTTATTCCCTTTTCATAAATCTCCTGGACATGATTGAAAAATCATGTCCTTCCCTTTTTAAGCCGCTAGCTCCCAATAGCGGCTTTTTT	1829422-1829558
		csRNA39	ATTCCTAAAACTTTCACAACTAGCTTTGCTAGTTTGACGTTCATCTAGAACTCCCAATTTAGATGAATGTATCTTTTTCATAATCTCCTTAAAGTCTAGCTACTCCAGCTAGGCTTTTT	1848059-184177
		csRNA40-1	AATCCTAAAACTTTTCTTTTTCATAATCTCCTGAGAGGGCTCCGCTTGCGGGGCTCTCTCGTTTTT	311116-311181
S. infantis	GTC849	csRNA2	NF
		csRNA3	NF
		csRNA4	NF
		csRNA6	NF
NF = NOT FOUND
